# Supplementary material for: Association of Qualitative Characters With Agronomic Traits, and Their Breeding Importance in Lentil (Lens culinaris Medikus)
Source: Plant Environ Interact. 2026 May 13;7(3):e70162. doi: 10.1002/pei3.70162 (PMC13172294; doi:10.1002/pei3.70162)
Supplement: Supplementary file 3 — Data S1: Data containing accession name, pedigree, source or population and some important qualitative characters of each individual samples. [file PEI3-7-e70162-s001.xlsx]

## Sheet: data
Code	AccessionNo	Pedgree	Type	sources/Populations	EPV	SSP	GH	LC	LP	LS	FGC	LoD	PP	SCC	PST	CC
1	243436	NR	landrace	Amara	Good	Present	Sem Erect	Green	Slight	Medium	Purple	Present	Absent	Brown	Complex	Orange
2	28748	NR	landrace	Oromiya	V.good	Absent	Erect	Light green	Absent	Medium	Purple	Absent	Present	Brown	Complex	Orange
3	243440	NR	landrace	Amara	Good	Present	Erect	Green	Absent	Small	Purple	Absent	Present	Brown	Complex	Orange
4	228243	NR	landrace	Oromiya	Poor	Present	Sem Erect	Light green	Slight	Small	Purple	Present	Absent	Brown	Complex	Orange
5	235585	NR	landrace	Oromiya	Good	Absent	Sem Erect	Light green	Slight	Medium	Purple	Present	Absent	Brown	Complex	Orange
6	207292	NR	landrace	Amara	Good	Absent	Erect	Green	Slight	Small	Purple	Present	Absent	Brown	Complex	Orange
7	208757	NR	landrace	Oromiya	Poor	Absent	Sem Erect	Light green	Absent	Small	Purple	Present	Absent	Brown	Complex	Orange
8	229179	NR	landrace	Amara	Poor	Absent	Sem Erect	Light green	Slight	Small	Purple	Present	Absent	Brown	Complex	Orange
9	16635	NR	landrace	Amara	Poor	Present	Sem Erect	Green	Absent	Small	White	Present	Absent	Brown	Complex	Orange
10	215488	NR	landrace	Oromiya	V.good	Absent	Sem Erect	Green	Slight	Medium	Purple	Present	Absent	Brown	Complex	Orange
11	26066	NR	landrace	Tigray	Good	Absent	Erect	Green	Slight	Medium	Purple	Present	Absent	Brown	Complex	Orange
12	213258	NR	landrace	Tigray	Good	Present	Erect	Light green	Slight	Small	Purple	Present	Absent	Brown	Complex	Orange
13	207263	NR	landrace	Tigray	Poor	Absent	Erect	Light green	Absent	Medium	Purple	Absent	Absent	Brown	Complex	Orange
14	243446	NR	landrace	Tigray	Poor	Present	Sem Erect	Green	Slight	Small	Purple	Absent	Absent	Brown	Complex	Orange
15	237026	NR	landrace	Oromiya	V.good	Present	Sem Erect	Green	Absent	Small	Purple	Present	Present	Brown	Complex	Orange
16	235383	NR	landrace	Tigray	Poor	Present	Erect	Light green	Absent	Small	Purple	Absent	Absent	Brown	Complex	Orange
17	207299	NR	landrace	Amara	Good	Present	Erect	Light green	Absent	Medium	Purple	Present	Absent	Brown	Complex	Orange
18	235017	NR	landrace	Amara	Poor	Absent	Erect	Green	Absent	Small	Purple	Present	Absent	Brown	Complex	Orange
19	244611	NR	landrace	Amara	V.good	Absent	Sem Erect	Light green	Absent	Medium	Purple	Present	Absent	Brown	Complex	Orange
20	207309	NR	landrace	Amara	Poor	Present	Sem Erect	Green	Slight	Small	Purple	Absent	Absent	Brown	Complex	Orange
21	211171	NR	landrace	ICARDA	Good	Present	Sem Erect	Light green	Slight	Medium	Purple	Present	Present	Gray	Spotted	Orange
22	26642	NR	landrace	Amara	Good	Absent	Sem Erect	Light green	Slight	Small	Purple	Present	Absent	Brown	Complex	Orange
23	16527	NR	landrace	Oromiya	Good	Present	Erect	Green	Slight	Medium	Purple	Absent	Absent	Brown	Complex	Orange
24	211182	NR	landrace	ICARDA	V.good	Absent	Erect	Green	Absent	Small	Purple	Present	Present	Brown	Complex	Orange
25	233665	NR	landrace	Tigray	Good	Absent	Sem Erect	Green	Absent	Medium	Purple	Present	Absent	Brown	Complex	Orange
26	207301	NR	landrace	Amara	Good	Absent	Sem Erect	Light green	Slight	Small	Purple	Present	Absent	Brown	Complex	Orange
27	36147	NR	landrace	Oromiya	Good	Present	Sem Erect	Green	Absent	Medium	Purple	Absent	Absent	Brown	Complex	Orange
28	243441	NR	landrace	Amara	Good	Absent	Erect	Light green	Absent	Small	Purple	Absent	Present	Brown	Complex	Orange
29	237504	NR	landrace	Tigray	Poor	Present	Sem Erect	Light green	Absent	Small	Purple	Present	Absent	Brown	Complex	Orange
30	233663	NR	landrace	Tigray	Poor	Absent	Sem Erect	Green	Slight	Small	Purple	Present	Present	Brown	Complex	Orange
31	207275	NR	landrace	Amara	Good	Present	Sem Erect	Green	Slight	Small	Purple	Present	Absent	Brown	Complex	Orange
32	235390	NR	landrace	Tigray	Good	Present	Sem Erect	Green	Absent	Medium	Purple	Present	Absent	Brown	Complex	Orange
33	26072	NR	landrace	Tigray	Good	Absent	Erect	Green	Absent	Medium	Purple	Present	Absent	Brown	Complex	Orange
34	243447	NR	landrace	Tigray	V.good	Present	Sem Erect	Green	Slight	Small	Purple	Present	Absent	Brown	Complex	Orange
35	241785	NR	landrace	Tigray	V.good	Absent	Sem Erect	Green	Absent	Medium	Purple	Present	Absent	Brown	Complex	Orange
36	16530	NR	landrace	Oromiya	Good	Present	Erect	Light green	Absent	Small	Purple	Absent	Present	Brown	Complex	Orange
37	223323	NR	landrace	Oromiya	Good	Absent	Sem Erect	Green	Slight	Medium	Purple	Present	Present	Brown	Complex	Orange
38	230522	NR	landrace	Oromiya	Poor	Present	Erect	Green	Absent	Small	Purple	Absent	Absent	Brown	Spotted	Orange
39	235013	NR	landrace	Amara	Good	Absent	Erect	Green	Medium	Medium	Purple	Present	Absent	Brown	Complex	Orange
40	207305	NR	landrace	Amara	V.good	Absent	Erect	Light green	Slight	Small	Purple	Present	Absent	Brown	Complex	Orange
41	231251	NR	landrace	Oromiya	Poor	Absent	Erect	Light green	Absent	Medium	White	Absent	Present	Gray	Absent	Orange
42	26070	NR	landrace	Tigray	Good	Absent	Erect	Light green	Medium	Medium	White	Present	Present	Green	Absent	Orange
43	235385	NR	landrace	Tigray	V.good	Absent	Sem Erect	Green	Slight	Medium	Purple	Present	Present	Brown	Complex	Orange
44	230833	NR	landrace	Oromiya	Good	Present	Erect	Green	Slight	Small	Purple	Present	Absent	Brown	Complex	Orange
45	244608	NR	landrace	Amara	Good	Present	Sem Erect	Green	Absent	Small	Purple	Absent	Absent	Brown	Complex	Orange
46	26068	NR	landrace	Tigray	V.good	Absent	Erect	Green	Absent	Small	Purple	Present	Absent	Brown	Complex	Orange
47	230835	NR	landrace	Oromiya	Good	Present	Erect	Green	Slight	Medium	Purple	Present	Absent	Brown	Complex	Orange
48	207291	NR	landrace	Amara	Poor	Present	Erect	Light green	Slight	Medium	White	Absent	Present	Brown	Complex	Orange
49	26073	NR	landrace	Tigray	V.good	Present	Erect	Green	Absent	Medium	Purple	Present	Absent	Brown	Complex	Orange
50	230836	NR	landrace	Oromiya	Good	Present	Sem Erect	Light green	Absent	Small	Purple	Absent	Present	Brown	Complex	Orange
51	211169	NR	landrace	ICARDA	Good	Present	Erect	Light green	Slight	Small	Purple	Present	Present	Gray	Spotted	Orange
52	242602	NR	landrace	Tigray	Good	Present	Sem Erect	Green	Absent	Small	Purple	Absent	Absent	Brown	Complex	Orange
53	235011	NR	landrace	Amara	Good	Absent	Sem Erect	Green	Slight	Small	Purple	Present	Absent	Brown	Complex	Orange
54	207257	NR	landrace	Amara	Good	Absent	Sem Erect	Green	Absent	Medium	Purple	Present	Absent	Brown	Complex	Orange
55	16529	NR	landrace	Oromiya	Poor	Present	Sem Erect	Light green	Slight	Medium	Purple	Absent	Absent	Brown	Complex	Orange
56	207265	NR	landrace	Tigray	Good	Absent	Erect	Green	Slight	Small	Purple	Present	Absent	Brown	Complex	Orange
57	244803	NR	landrace	Oromiya	V.good	Present	Sem Erect	Light green	Slight	Small	Purple	Absent	Absent	Brown	Complex	Orange
58	233668	NR	landrace	Tigray	Good	Absent	Erect	Green	Absent	Small	Purple	Present	Absent	Brown	Complex	Orange
59	16528	NR	landrace	Oromiya	Good	Absent	Sem Erect	Green	Slight	Medium	Purple	Present	Absent	Brown	Complex	Orange
60	17731	NR	landrace	Oromiya	V.good	Present	Erect	Green	Absent	Small	Purple	Absent	Absent	Brown	Complex	Orange
61	212851	NR	landrace	Oromiya	Poor	Absent	Erect	Light green	Absent	Small	Purple	Absent	Present	Gray	Spotted	Orange
62	241781	NR	landrace	Amara	Good	Present	Erect	Green	Absent	Small	Purple	Present	Absent	Brown	Complex	Orange
63	244622	NR	landrace	Amara	Good	Absent	Sem Erect	Green	Slight	Medium	Purple	Present	Present	Brown	Complex	Orange
64	28744	NR	landrace	Oromiya	Good	Absent	Sem Erect	Light green	Slight	Medium	Purple	Absent	Absent	Brown	Complex	Orange
65	29797	NR	landrace	Oromiya	V.good	Absent	Sem Erect	Green	Absent	Small	Purple	Present	Absent	Brown	Complex	Orange
66	24839	NR	landrace	Amara	Good	Absent	Erect	Green	Slight	Medium	Purple	Present	Absent	Brown	Complex	Orange
67	221720	NR	landrace	Tigray	Poor	Present	Sem Erect	Green	Slight	Small	Purple	Present	Absent	Brown	Complex	Orange
68	235389	NR	landrace	Tigray	V.good	Absent	Erect	Green	Slight	Medium	Purple	Present	Absent	Brown	Complex	Orange
69	238979	NR	landrace	Amara	V.good	Present	Sem Erect	Green	Slight	Medium	Purple	Present	Absent	Brown	Complex	Orange
70	16531	NR	landrace	Oromiya	V.good	Absent	Sem Erect	Green	Absent	Medium	Purple	Present	Absent	Brown	Complex	Orange
71	24837	NR	landrace	Amara	V.good	Absent	Erect	Green	Absent	Small	Purple	Present	Absent	Brown	Complex	Orange
72	244603	NR	landrace	Amara	Good	Absent	Sem Erect	Green	Slight	Medium	Purple	Present	Absent	Brown	Complex	Orange
73	211161	NR	landrace	ICARDA	Poor	Present	Erect	Green	Slight	Small	Purple	Absent	Present	Gray	Spotted	Orange
74	207259	NR	landrace	Amara	Good	Present	Erect	Light green	Slight	Medium	White	Present	Absent	Brown	Complex	Orange
75	17992	NR	landrace	Amara	Good	Present	Erect	Green	Absent	Small	Purple	Present	Present	Brown	Complex	Orange
76	207269	NR	landrace	Amara	V.good	Absent	Erect	Green	Absent	Medium	Purple	Present	Absent	Brown	Complex	Orange
77	233664	NR	landrace	Tigray	Good	Absent	Sem Erect	Green	Slight	Medium	Purple	Absent	Present	Brown	Complex	Orange
78	230019	NR	landrace	Oromiya	Good	Present	Erect	Green	Absent	Medium	Purple	Absent	Absent	Brown	Complex	Orange
79	17996	NR	landrace	Amara	V.good	Present	Erect	Green	Absent	Small	Purple	Present	Absent	Brown	Complex	Orange
80	28745	NR	landrace	Oromiya	V.good	Present	Erect	Green	Medium	Small	Purple	Present	Absent	Brown	Complex	Orange
81	231244	NR	landrace	Oromiya	Good	Absent	Sem Erect	Green	Slight	Small	Purple	Present	Absent	Brown	Complex	Orange
82	26071	NR	landrace	Tigray	Good	Absent	Sem Erect	Green	Slight	Small	Purple	Present	Absent	Brown	Complex	Orange
83	16633	NR	landrace	Amara	V.good	Present	Sem Erect	Light green	Slight	Small	Purple	Present	Absent	Brown	Complex	Orange
84	236484	NR	landrace	Amara	V.good	Absent	Erect	Green	Slight	Medium	Purple	Present	Absent	Brown	Complex	Orange
85	230520	NR	landrace	Oromiya	Good	Absent	Erect	Green	Slight	Medium	Purple	Present	Absent	Brown	Complex	Orange
86	207304	NR	landrace	Amara	Good	Present	Erect	Green	Slight	Medium	Purple	Present	Absent	Brown	Complex	Orange
87	233669	NR	landrace	Tigray	V.good	Present	Erect	Green	Slight	Medium	Purple	Present	Present	Brown	Complex	Orange
88	211174	NR	landrace	ICARDA	Poor	Present	Erect	Light green	Absent	Small	Purple	Present	Present	Gray	Spotted	Orange
89	238274	NR	landrace	Tigray	Poor	Absent	Erect	Green	Absent	Small	Purple	Present	Present	Brown	Complex	Orange
90	228242	NR	landrace	Amara	Poor	Present	Sem Erect	Green	Slight	Small	Purple	Present	Absent	Brown	Complex	Orange
91	230521	NR	landrace	Oromiya	V.good	Present	Sem Erect	Green	Slight	Medium	Purple	Present	Absent	Brown	Complex	Orange
92	237024	NR	landrace	Oromiya	V.good	Absent	Sem Erect	Light green	Slight	Medium	Purple	Absent	Absent	Brown	Complex	Orange
93	229183	NR	landrace	Amara	Good	Present	Sem Erect	Green	Absent	Small	Purple	Absent	Absent	Brown	Complex	Orange
94	207901	NR	landrace	Tigray	V.good	Absent	Erect	Light green	Slight	Medium	Purple	Present	Absent	Brown	Complex	Orange
95	26985	NR	landrace	Oromiya	Good	Absent	Erect	Light green	Absent	Small	White	Present	Absent	Green	Spotted	Orange
96	L-1	NA	Breeding line	ACIAR	Poor	Present	Sem Erect	Light green	Medium	Medium	Purple	Present	Absent	Gray	Absent	Orange
97	L-2	NA	Breeding line	ACIAR	Poor	Absent	Sem Erect	Green	Medium	Medium	Purple	Absent	Present	Gray	Absent	Orange
98	L-4	NA	Breeding line	ACIAR	Poor	Present	Sem Erect	Green	Medium	Small	Purple	Absent	Present	Green	Complex	Orange
99	L-7	NA	Breeding line	ACIAR	V.good	Present	Erect	Light green	Slight	Medium	White	Absent	Absent	Gray	Absent	Orange
100	L-8	NA	Breeding line	ACIAR	Good	Present	Sem Erect	Green	Medium	Medium	Purple	Absent	Absent	Green	Spotted	Orange
101	L-9	NA	Breeding line	ACIAR	Poor	Present	Sem Erect	Green	Medium	Small	White	Absent	Absent	Green	Absent	Orange
102	L-11	NA	Breeding line	ACIAR	Good	Absent	Sem Erect	Green	Medium	Medium	White	Present	Absent	Green	Absent	Orange
103	L-20	NA	Breeding line	ACIAR	Good	Present	Sem Erect	Light green	Medium	Medium	Purple	Absent	Present	Green	Spotted	Yellow
104	L-21	NA	Breeding line	ACIAR	Good	Present	Erect	Green	Medium	Medium	Purple	Absent	Present	Green	Complex	Orange
105	L-23	NA	Breeding line	ACIAR	Poor	Present	Erect	Green	Medium	Medium	Purple	Present	Absent	Green	Complex	Orange
106	L-24	NA	Breeding line	ACIAR	V.good	Present	Erect	Green	Medium	Small	White	Present	Present	Gray	Spotted	Yellow
107	L-26	NA	Breeding line	ACIAR	Good	Present	Erect	Green	Medium	Small	White	Absent	Present	Green	Absent	Orange
108	L-30	NA	Breeding line	ACIAR	Poor	Absent	Sem Erect	Green	Absent	Medium	Purple	Absent	Absent	Brown	Complex	Orange
109	L-33	NA	Breeding line	ACIAR	Good	Absent	Sem Erect	Green	Slight	Medium	Purple	Absent	Absent	Green	Spotted	Yellow
110	L-34	NA	Breeding line	ACIAR	Good	Present	Sem Erect	Green	Slight	Small	Purple	Present	Present	Brown	Complex	Orange
111	L-42	NA	Breeding line	ACIAR	Poor	Present	Sem Erect	Green	Medium	Small	Purple	Present	Absent	Brown	Complex	Orange
112	L-43	NA	Breeding line	ACIAR	V.good	Absent	Sem Erect	Green	Medium	Medium	Purple	Present	Absent	Green	Absent	Yellow
113	L-45	NA	Breeding line	ACIAR	Poor	Present	Sem Erect	Green	Medium	Medium	Purple	Absent	Absent	Green	Complex	Orange
114	L-47	NA	Breeding line	ACIAR	Good	Present	Erect	Green	Medium	Medium	Purple	Present	Present	Green	Spotted	Yellow
115	L-49	NA	Breeding line	ACIAR	Good	Present	Sem Erect	Light green	Medium	Medium	White	Absent	Absent	Green	Absent	Yellow
116	L-50	NA	Breeding line	ACIAR	Poor	Present	Sem Erect	Green	Medium	Medium	White	Absent	Absent	Gray	Spotted	Yellow
117	L-54	NA	Breeding line	ACIAR	Good	Present	Erect	Light green	Medium	Medium	Purple	Absent	Absent	Gray	Spotted	Yellow
118	L-55	NA	Breeding line	ACIAR	V.good	Absent	Erect	Green	Medium	Medium	White	Present	Absent	Green	Absent	Orange
119	L-56	NA	Breeding line	ACIAR	Good	Present	Erect	Light green	Medium	Medium	White	Present	Absent	Green	Absent	Yellow
120	L-60	NA	Breeding line	ACIAR	Good	Absent	Erect	Green	Medium	Medium	White	Present	Absent	Green	Spotted	Orange
121	299	10072X1712	Breeding line	ICARDA	Good	Present	Erect	Green	Medium	Medium	Purple	Absent	Absent	Brown	Complex	Orange
122	393	ILL6994XILWL203	Breeding line	ICARDA	V.good	Present	Erect	Green	Slight	Medium	White	Absent	Present	Green	Absent	Yellow
123	416	ILL4605XILWL90	Breeding line	ICARDA	Good	Present	Sem Erect	Green	Medium	Medium	Purple	Absent	Absent	Brown	Complex	Orange
124	297	09787-4x99/209	Breeding line	ICARDA	Poor	Absent	Sem Erect	Green	Slight	Small	Purple	Absent	Absent	Green	Complex	Yellow
125	218	LIRL-21-50-1-1-1-0XILL7115	Breeding line	ICARDA	V.good	Present	Sem Erect	Green	Medium	Medium	White	Present	Absent	Green	Absent	Yellow
126	460	NA	Breeding line	ICARDA	Poor	Present	Erect	Light green	Slight	Medium	White	Absent	Absent	Gray	Absent	Orange
127	14	7978XILWL 118	Breeding line	ICARDA	Good	Absent	Erect	Green	Slight	Medium	White	Absent	Present	Green	Absent	Orange
128	219	LIRL-21-50-1-1-1-0XILL7115	Breeding line	ICARDA	V.good	Present	Erect	Green	Medium	Medium	Purple	Absent	Present	Green	Absent	Yellow
129	147	ILL590XILL8461	Breeding line	ICARDA	Good	Absent	Erect	Light green	Slight	Medium	White	Absent	Present	Gray	Absent	Orange
130	123	ILL7163XILL2194	Breeding line	ICARDA	V.good	Present	Erect	Green	Medium	Medium	White	Present	Present	Green	Absent	Yellow
131	3	ILL6002XILWL 118	Breeding line	ICARDA	V.good	Present	Erect	Light green	Medium	Medium	White	Present	Present	Green	Absent	Yellow
132	348	NA	Breeding line	ICARDA	Good	Present	Erect	Light green	Medium	Medium	White	Present	Present	Green	Absent	Yellow
133	140	ILL6002XL-4147	Breeding line	ICARDA	V.good	Present	Erect	Green	Medium	Medium	White	Present	Present	Green	Absent	Yellow
134	100	ILL7716XILL6002	Breeding line	ICARDA	Good	Present	Erect	Light green	Slight	Medium	White	Absent	Absent	Gray	Absent	Yellow
135	250	06994-3X10141	Breeding line	ICARDA	Good	Present	Sem Erect	Light green	Medium	Medium	White	Present	Present	Green	Absent	Orange
136	288	ILL7293XIG136670	Breeding line	ICARDA	Poor	Present	Sem Erect	Green	Medium	Medium	White	Absent	Absent	Brown	Complex	Orange
137	276	10140XLIRL-21-5	Breeding line	ICARDA	Good	Present	Erect	Light green	Slight	Medium	White	Present	Present	Green	Absent	Orange
138	350	NA	Breeding line	ICARDA	V.good	Present	Erect	Light green	Slight	Medium	White	Present	Present	Green	Absent	Yellow
139	315	ILL7201XILL8	Breeding line	ICARDA	Poor	Absent	Erect	Light green	Absent	Small	White	Absent	Absent	Green	Absent	Orange
140	86	ILL4400XILL28505	Breeding line	ICARDA	Good	Absent	Erect	Light green	Medium	Medium	White	Present	Absent	Green	Absent	Orange
141	336	ILL4605XLIRL-21-50-1-1-1-0	Breeding line	ICARDA	Poor	Present	Erect	Green	Slight	Medium	Purple	Present	Present	Green	Absent	Orange
142	320	05588-1X8461	Breeding line	ICARDA	Good	Present	Erect	Light green	Slight	Medium	Purple	Absent	Absent	Gray	Spotted	Orange
143	207	ILL4605XILL6994	Breeding line	ICARDA	Good	Present	Sem Erect	Green	Medium	Medium	White	Absent	Present	Green	Absent	Orange
144	429	99/209XILWL118	Breeding line	ICARDA	Good	Present	Erect	Light green	Medium	Medium	White	Present	Present	Green	Absent	Orange
145	353	NA	Breeding line	ICARDA	Poor	Absent	Erect	Green	Medium	Medium	White	Absent	Absent	Green	Absent	Yellow
146	306	7531X8461	Breeding line	ICARDA	Poor	Present	Sem Erect	Green	Slight	Small	Purple	Absent	Absent	Brown	Complex	Orange
147	230	ILL5883-2XILL8089-2	Breeding line	ICARDA	V.good	Present	Erect	Green	Slight	Small	Purple	Present	Absent	Green	Spotted	Orange
148	415	ILL7896B,LXILWL74XILL4605	Breeding line	ICARDA	Good	Present	Sem Erect	Green	Medium	Medium	White	Absent	Absent	Green	Absent	Orange
149	185	10140X06002-1	Breeding line	ICARDA	V.good	Present	Erect	Light green	Absent	Medium	White	Absent	Present	Green	Absent	Yellow
150	206	ILL10731XILL7947	Breeding line	ICARDA	Good	Absent	Sem Erect	Green	Slight	Small	White	Present	Present	Gray	Absent	Yellow
151	418	ILL7978XILWL371	Breeding line	ICARDA	Good	Absent	Erect	Green	Medium	Small	White	Present	Absent	Gray	Absent	Orange
152	234	10140X10848	Breeding line	ICARDA	Poor	Present	Erect	Green	Medium	Small	Purple	Absent	Present	Brown	Complex	Orange
153	92	10848XLIRL-21-5	Breeding line	ICARDA	V.good	Present	Erect	Light green	Slight	Medium	White	Present	Present	Green	Absent	Yellow
154	374	99/209XILWL417	Breeding line	ICARDA	V.good	Present	Erect	Green	Slight	Medium	White	Absent	Present	Green	Absent	Yellow
155	171	04605-2X10140	Breeding line	ICARDA	V.good	Present	Sem Erect	Green	Slight	Medium	White	Present	Present	Green	Absent	Orange
156	447	ILL2585XILW176	Breeding line	ICARDA	Poor	Present	Sem Erect	Green	Medium	Small	Purple	Absent	Absent	Brown	Complex	Orange
157	386	DPL62XILWL368	Breeding line	ICARDA	Good	Present	Erect	Light green	Slight	Medium	White	Absent	Present	Brown	Absent	Yellow
158	72	06037-2X8461	Breeding line	ICARDA	Poor	Absent	Erect	Green	Slight	Medium	White	Absent	Absent	Green	Absent	Orange
159	239	8091XIG135395	Breeding line	ICARDA	Poor	Absent	Erect	Green	Medium	Medium	White	Absent	Present	Green	Absent	Orange
160	254	7470X05888-2	Breeding line	ICARDA	Poor	Present	Erect	Green	Medium	Medium	Purple	Absent	Absent	Green	Complex	Orange
161	277	10140X06002-1	Breeding line	ICARDA	V.good	Present	Erect	Light green	Medium	Medium	White	Absent	Present	Green	Absent	Yellow
162	324	05883-2X08089-2	Breeding line	ICARDA	V.good	Absent	Sem Erect	Green	Medium	Medium	Purple	Absent	Absent	Green	Spotted	Orange
163	407	ILL4605-2XILWL118	Breeding line	ICARDA	V.good	Present	Erect	Green	Slight	Medium	White	Absent	Absent	Green	Absent	Yellow
164	36	10861X07201-1	Breeding line	ICARDA	V.good	Present	Erect	Light green	Medium	Medium	White	Present	Present	Green	Absent	Orange
165	255	10417X5031	Breeding line	ICARDA	Poor	Present	Erect	Green	Medium	Small	Purple	Absent	Absent	Brown	Complex	Orange
166	135	ILL6824XILWL74	Breeding line	ICARDA	Good	Absent	Erect	Green	Slight	Small	White	Absent	Present	Gray	Absent	Orange
167	380	ILL9787-4XILWL 118	Breeding line	ICARDA	Good	Absent	Erect	Light green	Absent	Small	White	Absent	Present	Gray	Absent	Orange
168	221	LIRL-21-50-1-1-1-0XILL7115	Breeding line	ICARDA	Good	Present	Erect	Light green	Slight	Medium	White	Absent	Present	Green	Absent	Yellow
169	446	ILL2585XILW176	Breeding line	ICARDA	Good	Present	Sem Erect	Light green	Medium	Medium	White	Absent	Absent	Gray	Absent	Orange
170	399	ILL10140XILWL118	Breeding line	ICARDA	Good	Present	Erect	Green	Slight	Small	Purple	Absent	Absent	Green	Complex	Orange
171	366	NA	Breeding line	ICARDA	Poor	Present	Sem Erect	Light green	Medium	Small	Purple	Absent	Absent	Green	Absent	Orange
172	269	08114-1X07716-4	Breeding line	ICARDA	Poor	Absent	Erect	Light green	Slight	Small	White	Absent	Absent	Green	Complex	Orange
173	331	04605-2X422	Breeding line	ICARDA	V.good	Present	Sem Erect	Green	Medium	Medium	White	Present	Present	Green	Absent	Orange
174	122	ILL10867XILL10174	Breeding line	ICARDA	V.good	Absent	Erect	Light green	Absent	Medium	White	Absent	Present	Gray	Absent	Orange
175	81	ILL10731XILL7947	Breeding line	ICARDA	Good	Present	Erect	Green	Medium	Small	White	Absent	Absent	Brown	Complex	Orange
176	175	ILL4400XILL28505	Breeding line	ICARDA	V.good	Absent	Erect	Green	Slight	Medium	White	Present	Present	Green	Absent	Yellow
177	394	ILL6994XILWL203	Breeding line	ICARDA	V.good	Present	Erect	Light green	Medium	Medium	White	Present	Present	Green	Absent	Yellow
178	Gudo	FLIP 84-78L	Variety	Variety	Good	Present	Erect	Green	Slight	Medium	Purple	Present	Absent	Gray	Absent	Orange
179	Beredu	FLIP-2011-17L	Variety	Variety	Good	Present	Erect	Green	Medium	Medium	Purple	Absent	Present	Gray	Absent	Orange
180	chalew	NEL 358	Variety	Variety	Poor	Present	Sem Erect	Light green	Slight	Medium	White	Absent	Present	Green	Absent	Orange
181	Denbi	EI-142xr-186-3	Variety	Variety	Good	Absent	Erect	Light green	Slight	Small	Purple	Present	Absent	Green	Absent	Yellow
182	Teshale	FLIP 96-46L	Variety	Variety	Good	Absent	Erect	Light green	Slight	Medium	White	Absent	Absent	Gray	Absent	Orange
183	Debine	DZ- 2012Ln-0051	Variety	Variety	Poor	Absent	Erect	Light green	Slight	Small	White	Absent	Absent	Gray	Absent	Orange
184	Alemaya	FLIP 89-63L	Variety	Variety	Poor	Absent	Erect	Green	Absent	Small	Purple	Absent	Absent	Green	Spotted	Orange
185	Assano	FLIP 88-46	Variety	Variety	Good	Present	Erect	Green	Slight	Medium	Purple	Absent	Present	Green	Absent	Yellow
186	Chekole	ENAL-2704	Variety	Variety	Poor	Absent	Sem Erect	Green	Slight	Small	Purple	Present	Absent	Brown	Complex	Orange
187	Ada'a	FLIP-86-14L	Variety	Variety	Good	Present	Erect	Green	Slight	Small	Purple	Absent	Absent	Brown	Complex	Orange
188	Alem Tena	FLIP 96-49L	Variety	Variety	Poor	Absent	Erect	Light green	Slight	Medium	White	Present	Absent	Green	Spotted	Orange
189	Jiru	R- -186xFLIP 86-38L-2	Variety	Variety	Good	Absent	Erect	Light green	Slight	Small	White	Absent	Absent	Green	Absent	Orange
190	Derash	FLIP-88-411-02-AK-14	Variety	Variety	V.good	Absent	Erect	Light green	Slight	Medium	Purple	Absent	Absent	Gray	Spotted	Orange
191	Furi	DZ-2012-Ln-0218/085-41102-013	Variety	Variety	V.good	Absent	Erect	Light green	Medium	Medium	White	Absent	Absent	Gray	Absent	Orange
192	Local	NR	Variety	Variety	Poor	Absent	Sem Erect	Green	Slight	Small	Purple	Present	Absent	Brown	Complex	Orange
		Note: NR-Note Required
		NA-Not Available
		EPV - early plant vigor, LP – Leaf pubescence, LS – Leaf size, SSP – Seedling stem pigmentation, GH – Growth habit, LC – leaf color, FGC – Flower ground color, PP – pod pigmentation, CC – cotyledon color, SCC – Seed coat color, PST – Pattern of seed testa
